# Supplementary material for: Optimization of Sentinel Lymph Node Imaging Methodology Using Anionic Liposome and Hyaluronidase
Source: Pharmaceutics. 2021 Sep 14;13(9):1462. doi: 10.3390/pharmaceutics13091462 (PMC8465215; doi:10.3390/pharmaceutics13091462)
Supplement: Supplementary file 1 [file pharmaceutics-13-01462-s001.zip]

Archive with 1 entries (1 files):
- pharmaceutics-1365591-SM.pdf
